# Supplementary material for: Genetic Assessment in the Andean Tropical Fruits Solanum quitoense Lam. and S. betaceum Cav.: Efforts Towards a Molecular Breeding Approach
Source: Plants (Basel). 2025 Mar 11;14(6):874. doi: 10.3390/plants14060874 (PMC11944818; doi:10.3390/plants14060874)
Supplement: Supplementary file 1 [file plants-14-00874-s001.zip]

Archive with 2 entries (2 files):
- plants-3431391-supplementary.xlsx
- plants-3431391-Supplementary_figures.pdf
