# Supplementary material for: Genetic Assessment in the Andean Tropical Fruits Solanum quitoense Lam. and S. betaceum Cav.: Efforts Towards a Molecular Breeding Approach
Source: Plants (Basel). 2025 Mar 11;14(6):874. doi: 10.3390/plants14060874 (PMC11944818; doi:10.3390/plants14060874)
Supplement: Supplementary file 1 [file plants-14-00874-s001.zip › plants-3431391-supplementary.xlsx]

## Sheet: Hoja1
No.	PRIMER	GENBANK ACCESSION NUMBER	NUCLEOTIDE SEQUENCE
1	mSq_03	PV103158	GGTATGCCTAACTCGACAGCCCAGAGCTATAGGCGATAGACTTCTACAAAAGTAATAAAAAAGGAAAATAATAATAATAATAATAATAATAATAATAATAGTAACAAAAGAATATAAAGCTTTTTCAGATACAAAGAATACTAACAGTATAAAATATCTTTGAATACAAGGTAAAGACTAGTCCTAGTAAAAGAAATAGAAGGAGAAAGACATCTACCCACACCAGAAG
2	mSq_04	PV103159	GAGTTAACAACACTTGTTAAAAGCATGCAAGAAAGAAAGGAAAAACTCAAACAGCAAACCCAAACGTCACTCACTTTAAGTTAGTGCCAAATTTGCTGAAATTAATAGCAATTAATATAATAATAATAATAATAATAATAATAATAATAATTAACATAGCATAAGTACAAAAAAAATCCTCCTATATAAACCACCTCATTTTCTATGCCATTTCATCCATCAAAGCAATTCTATGAGCCAAAGAGAGTGTTATACTTGTAGTAGTTTTTCATCTTTTTAAGTCTTTCTTGTTTGTTCTTTTCTTTGGTTCAATGTGTAGGAGATAAAGTGAAATACTCTTGTATATATATTTATTTG
3	mSq_06	PV103160	GAATAACACATAAAGGGGAAGGGAAGGAAGGGGTAATGTTACAGGGGAAGAGGGGAAGAACATAAATTAAAGCAAAATAACAATTAAAAGGAAGGGGGAAAAGAAAAACAATAAAGTTGGTGAAGGAGAATAATAATAATAATAATAATAATAATAATAATAACAAACAAAGAAAGCAATTAATAAACCCACATAAGACACAAATACGTTATGGTAAGAGCCTAATATCTCCAGCAG
4	mSq_08	PV103161	GAATAAGCTTTAAAAGGATACCTTGAAAACAAGTCTTGGTTTAGAAAAAAAATTAAAATTTTCAAAGCCTCAACCACAAGGGTCTGCAACTAGTCCGCGTCGCGGACCTGCTTCTGAATTGAAAGATCCGTACAAATAATAATAATAATAATAATAATAATACTCAATTTATATATGCTTAGTATTAATAATATTCAGAGAGTCTTTAGTGGGGTATGAATATCAAGGGACCAAGTAAATGTACACAAAAAGGAAAGTAATAGACCAAAGCGTTTGGGATTTGAGC
5	mSq_12	PV103162	TTTATATATTTTGTATTTATTTTAAATAAAATGAATTCTAAATTCAAGTGTCAAGATTCAAGATAGTTTTTTTCATATTTATTATTATTATTATTATTATTATTATTATTATTATTATTATTATTATATGGTTTGAAATTTCACGAGATACTCTATAACTCTTATTTAGAGCCAACATTTAGCATAAAAATTTTTAAAGAATAAATTACATTCCATGGGTAAGAGTTGACACAATTTTTTTGTATTTTGATTTGTGAGATACTCTATAAC
6	mSq_13	PV103163	GTACTAAAATACTAATTATTTTTTTAACATTAAAAAGCAATCGTTCGATATGTATTGGCAGGCACAAATCATTCAATTTTACGAATAGTCATTTAATTTTTAATTTATTGTACTAAAATACTATATTATTATTATTATTATTATTATTATTATTATTATTATTATTTACATTTAAAAAGCACTCGTTTTGTTCTAAGTATCAGATAAATTTTATATTAAACTATTTTTGTAACACAAAATAAATCATTCAATTTTATCACAAGTTAGGA
7	mSq_16	PV103164	CATTCCTTACCCATTATGCCTATCAATTCCGTTATGATTCTATTATGATTAATAAAAGACAAAAAGTAAATCATAAAAAAAATAATCATGAATCATGGTTATGTCTCAAATATCATAAATGCAGAAGAAATACAATAATAATAATAATAATAATAATAATAATAATAATTCAGAATCTAGCAACATGAGTCGAGAGCTCAAGATCAAGCTCGTCTATCTCATTTTCGAGGATGAGATTTATGTTGGCTTTTTGTTCTTGGGACGAGCGGCAACCCCATGCCGAAGAAAGTTCTTG
8	mSq_18	PV103165	ATATCTACCTCTTCTAATCTACTGTTTTTAGTACTTGTATCTCCAAGATCCATGATTTAAATGATCATATTTATGTTGAATACTCTCATATCTATTACATAATATTTATGAAATTATTATTATTATTATTATTATTATTATTATTATTATTATAACCTTTAGATCATCAAAAGAAGCATCCTTAACAG
9	mSq_19	PV103166	ATAATTGGACCTAAAAAGGAGCCTTGGATACTATGTTCTTAGATGATAATAATAATAATAATAATAATAATATTTCTATATTATTATTAGTTTGGGGTAGTGCATTGCACATGTGTGTCACGTCAATATAAAAATTTCATTTATAATGCAGGCATCTTTACCTTTACCGACCACGAGATAGACCATCTCAACAACCTTGGGCTTGATGAGATTTAAGAAAAGAATTGGTATCGTAACAAAAACAAAAAAGAATTCAAG
10	mSq_20	PV103167	TAATTACAAGAGTGTTCAAATAAATAAATACTCGTCCTAAATGCACGGGAACTCATTGAGCCAGAGGTAGGCCTAAATAGCTGATCATAGTAATAAATTCAAGCCTTATTAATATTATTTGGAGTTTAGAGTTAGATAAATTATGAAATAATAATAATAATAATAATAATAATAATAAATAATTTAAAGACTTGTTTTAATAACAATGATTACAACTATTACAATTTTGAATGACATAAATAGAAACTAAAGGGGACTGATTTAATCC
11	mSq_21	PV103168	TGAACTGCTATAACTTATGGTCATAACTCAGTTATTTTTGGCAAAATAAAGGCTACTTGTTATATAAAAAATCATAGCAGGAGTCATTAATATATAAAATAATAATAATAATAATAATAATAATAATAATAGAGGAGTCAAAAATTAAATTATTTTTGGTCTACAAGTTTAACGTGTGGATTCTCTTATTTATTTATTTTTACATGTTTGATGTGTGAAATAAG
12	mSq_23	PV103169	TATATAAGGTCCCCAATTTCACTATTTTATTATTACAAGACTTTGAAAGAAAGAGAAAATAATAATAATAATAATAATAATAATAATAATAATACAACATAACAATTAAAAAAATCTTCAAGGCCCTCCTCCCTCCGATCCCAGGCAACTCTTCTTACTATATGTAAGAAACTTAAAACAACTTGCAAAACTAAAGCAAACTAGCAGTACTAGTAGAT
13	mSq_24	PV103170	CCTCTAGTAAAGTACAGATGCAGCGAACTGCGACACGTTTGTATACAGCCTGCTTTTCTACAGCTATCAGCTTATGTATATACGCCTGTCAATACACAAACAGGAAAAGGAGCAATGAGAAAAATTGTCTTTCAGAATATCGCCAAATGTTCCAAGACTTTCTTTTATGTATTTATTATTATTATTATTATTATTATTATTATTATTTTATGCCAAGACTAGAATTTTATTTGAATCTGCAAGCTCACATACATGAGTAACATTCTAAGGATGCAAGTTAAGTCAGTAAGGC
14	mSq_26	PV103171	CCATACACCCCTATGCACACTAATTATTGATTGAGAAAGTTGTTGGGTCATTCGCACAAATACCTCTATTTTGGGGTGATTTTAAATTTTATTTATTTATCCTTCATCACTTTGATTAATAATAATAATAATAATAATAATAATAATAATAATAATAAAAGTGGTTAAAAATACTCCTAACACCAAAACAATAAATAATTTTTGTTCGGCATAATTTTATGTTTTCATATCATGATATCATATAAATTATTTCTTAAAAGACATAACAAAGTTATTTTCATTTAATTCCTACGTAACC
15	mSq_27	PV103172	AATTACCATATAATTAATTTTTACATAATATAAAATATAAATTTCTTCACAATTAATCGATTATTACTGCATAACTCTAATCAACTATTAAACGACACCTTAATGTTGATGGACAAAGATTTATAGAAATATTTTATTATTATTATTATTATTATTATTATTATTTATAGAAATATCATTAATGCTAAAAGGGAGTGTTTTTAAGATAACCATAGTACACG
16	mSq_28	PV103173	ATTCAGACGTTGGCCTTGTACTTTGTAGTCGTGACTTGCTCTACATGAGTTCTCCTGGCTATGTATATTATTATTATTATTATTATTATTATTATGTATATATTTAAGTATGTGCTTGAGTCTATAGTAGCTCTGTACAGACTACTTCTAGGCCCTCGGTAGGTTATGGTTGTGTTATTGGTACTTTGCTACTA
17	mSq_29	PV103174	TAGTTAGCCCTGTTGAGACTTAGACTTATTTATTGGATAACAGAATAATAAGCCCATCCTATTTCTTTCTAAGATCGTACTTTAATCCAAAGAGACTAAGTGCTCTGGGATGGGAAGTTAAAACATGAATTAATATTTAGGAGGATACCCCAGAGACAAGTCTTGGTTTTAAAATAATAATAATAATAATAATAATAATAATATTTTTTGGAGCCTTAACTAGAAGGTTCCACGACCAGTCTGCAT
18	mSq_31	PV103175	ATCAATCTCAATATCAAAGAGTGTGCAGAAAAAATCATGATCATCAACTTCATTAGGGTTTATGGAAAAGTATCCACAAATGACAACTTTAATAATACAAGCGATAATAATAATAATAATAATAATAATAATAATAATAATAATAATAATAATAATCTTAGTGCATAAATATATCCAACTCAATGGAAGAGGAATTAACCTATTTAGAATTTAAGATTTAGGGTAAAACTCTGCTCGA
19	mSq_33	PV103176	ATACAATACAGGAAACTTGACATACTCCCATCTTTTCAATTAAACATATCGGCAAATCAAAATAGATACCAAATAACTATGAAAAATGATTAAATAATAATAATAATAATAATAATAATAATAATAACTACTTCAACCACAGCAAAATCCTTTTCAAG
20	mSq_35	PV103177	ACATTTATATTGAACTCTTTTTTAAAAAGACGCAGCAAGAAAATCTGAACAAAGTGAGATTAAAATAATAATAATAATAATAATAATAATTTAATTAATGTACTAACACTTAAAATTTTGTATGCATATTATTAAATTCTGCAGACATGATTTCTATACGAAAAAAAATCATACTTTCTATCTTATATATTAAAATACTTTAGCAAATCTAAACACGAAATTTACACTTTGAAAATCACTAAATATCCTCTACCAGTTAAAAAAAAATTAATTTAAAAGAGATTAACATTGCAAATTAGTCTATAATAATAGAACTATATTACAC
21	mSq_36	PV103178	TTTTAACACCAGCTTCAGAACATCAAATTAAATTTAAATAATAATAATAATAATAATAATAATCACAAAATCAATTTCAGAATAGCAATAAATAAATCAAAATAGGGACGGCTACTAGAATAATCTAAATCTATCATTGAAAGAGTAAAAATATACTACTGAATTAATCTACAACTCTACATCAAAGCAAGAATGAGAAAATTAATAATAAGATTAATAATAAGAGAACCAAACAAAATAAAAGCAGGTATTAATGTAGCAATC
22	mSq_37	PV103179	CTCTGATGATGGTGTGTTTATTACACTCTCTTTTATTTTTTTTTAAAATCACATGACACTCTACATAGACAAAATATTCCATCTTAGCAAAAATTCAGTAAATTATTAATATTAGTTAAAAGTTAAAGATTAAAATATCACTATCCAAATAATTAAAATCCAAATAATAATAATAATAATAATAATAATTTTTTAAAATATAAAACTAAGAATATTTCTCTTACCTACTCTACCACTTCCTCCCAACGTAACAC
23	mSq_38	PV103180	ATCTATGCATGGGTAGTTTCAAGTATGCTTTAATTATTGATTTCTTTATGGATTTCATATGATTTATTATTATTATTATTATTATTATTATTATTATTATGGTGTTTTAATTACAAGTTCCTAATACCCATGCTATTCCTCCATTC
24	mSq_40	PV103181	GATTCATAGACAGAGTTAGTAAGTCACTCCAGTCTATTCATTCAATTATTATTATTATTATTATTATTATTATTATTTGTATCAAGAGATATTTTCAGATTCTATATGAAATATGATTCAAGTTTTTTTTTTTTAATTTTATTAATGTTTTAAAGGCTCATATTATAAAACTTCTACATACATGTTAAATTGTTCAGTTGAATGATTCAGCCAGGCCAATGGTTCGCTTGGGGACTAGTAATGATTTTTGAGTGTCGACCTTGT
25	mSq_43	PV103182	ATCCTATACACATAAGAGAGAAGTTTAGATCTTAGCTTAGGAATTTTTAAGGTGTTACAATATCTCCCCCTTGAGTTCATTCATCCTTGAATGATAGATATAAGAGACAGACTCAAGGAAAGAATAACAATCAAGTCTCAATCAATCAATCAATCAATCAATCAATCAAACACTCTAGACAATCAACTATTCAAACTCAAGGATGGAC
26	mSq_44	PV103183	GTGAATAGGTCGTCAGGAACATAGTGCTACAAAATTTCTATCCAATCAATTTCAAGCGCGACTATCTCAAAAATTACTTAGGCAGTGTAATTTTCTAAGAAAATTGCTTTATTTATTTATTTATTTATTTATTTATTTATATGTTTTAGGAAAAATTACAACAACATGAAACACATGATAGC
27	mSq_46	PV103184	TGCTTGTACTCCCGAATTTGAATGTTAATTTACTATAATGCCCCCAACTTAAAAATCCATTTAATATATTTTTATATTCTATAATATGTTTATTTAATTATATTATATTATATTATATTATATTATATTATATTGAAAACAGACATTTTTGCATTGAAGGATTGTGACTTTTCCAAGGAGTTGGAACTTTTGTGAAGAGTTGGTCTTTTTCAAAGGGTTTTGAATTTTTCAAAGGGCAGTGAATTTTATGAAGGATTGTAACTTTTTCGAAGAGTTGTGACTTTTTTGAAGGGTTGTGA
28	mSq_49	PV103185	CAACATTAGACATTAGCTAATAACAGATACAGGTATTACAAAGTCCACATGATAATCTCACCCTTAAAAACATATATATATATATATATATATATATATCTTACTCAGAACTTCCAACAACAAACAAGCTCCCAATAAC
29	mSq_50	PV103186	ACAATGCGAGGTGTGATAAATGTATGCCAATAATACAATCCAGATATGGATATATATATATATATATATATATATATATAATGCCATCAAAACAAGAATACCGATACATAAGTCTTATATAGTAATGGAGAATAACGCCAATTGTCACAACTAGTGTCCCAAACCATCAACATGTCTCAGATAATCACAATTACATCAATAATCAAGTT
30	mSq_56	PV103187	TACGATGGTGATTATGACATTATGAGAATAAGAGTACCAATGAGCTAAAATTGGCTAAATTCTTGTTATGGCCTACTATATCTATTCAATATTCATATCAGACTTGGCATGTGATGCATGAACGTCGAGCTATAATCGAAGGTAAGGGGCATATTTGCCCAAATATATATATATATATATATATATATATATATTATAGAGATGGCCACAAATTGACAAATATGAAGTCCGTTAGCTACCAGAAAGGACCACCTTGCTAGCCTTTGGTCGAGTATGTCATATATTT
31	mSq_57	PV103188	TCATAATATAGTTCTTTATTTCTCTCAACTTATTTATAACTTTTTTGTTTACGAAAATAATATTCTTTCTCTCTCCACTCATCACCTAATTCATGTTACTCTCTCTCATTTAATCACCATTCATGTTATTTTCTCTCTCTCTCTCTCTCTCTCTCTCTCCATTTTTATTTTCCATCTTCTCTTTCTTTTTTTTCCTTAAAAAATCAGTCATTTTGTTCCTAAAAAAATTCTATTAATTCAGGTAGCAAATCTTTACTGTCACACCCCGGGAGGATACCATAGATG
32	mSq_58	PV103189	TCCTATGCTAGGCACATAGTTTATGGGAAAAGAGTAAGGACCCTTGGAGATAGTCCTTCCCACCTCCAATCCACTCGGTGCTAAGTCATCATCCCATGGGAATACATATATATATATATATATATATATATATGCTTTATTTGAAAAGATGATAAGCCTTTTGAAACATAATCATGCATACTTGGGCCTAAAGGCGAAATCACTTTCTTCATAATCATGCTTACTTTGGCTAAAAAGTCAAATCATACTTCATGACATACTTTATGCATAGT
33	mSq_59	PV103190	TGCATGGACATGATAAAATATGTAACTTTAAAACTAGGAGTAACCCACACATTATTCAAAAAAATCCTAAGTAGTGAAGTCATAGCCACCAACTTAATAATCATAAAATCTCATTGTATATCATCCTATTACATCATTAAGATCTATATATATATATATATATATATATATATAGATACATCATAAAAATATCATTAAAATCATGCTCATGGAATCTAAGATTTTCAAGAACTTAAAGAAATAAAAAGATTTATTAGGGAACTTTGTGG
34	mSq_63	PV103191	GTGCTTGAACAAACCAATTTCAATACTATATATATATATATATATATATATATATGCTACAATTGAGAATTAAAATAACAAGGTAATAGAAAACAACGATGAAATCTACAAATAACCAGAAAGGAATGAACACTTCTACTTTTCCTCAGTTGGTGGCAACTTGAACTCACACATAGGACAACTTGGTTCTTTTAGAAGACAAGTCTCAATGCAGCCAAAATGAAAACTATGGTTGCAAGGCAACTTGTATGCTTC
35	mSq_66	PV103192	AAATTTCACTAGATTAGTGCCTAATTACGTGCCTTCATGTGAGTTTTTGAAATAACTATTCGTGTTAGATTTTAGTCCCCTTGTATCTGGTGCATCCATATATATATATATATATATATATATATATCGGATATATGAAATTAGAATTAGGTGTATTTGATCATGATACGCTGGTATCCAAGTGGATTATTCGCATGTATCTGGGATGCACCTACTCTCTCACTTGCCTTTCTCCTATATCGTTCGC
36	mSq_68	PV103193	ATATTGTATTTATTTTGATGACAAATATTATTTATATATAATTTTAAAATTAACACGACCCACATGTGCAAAACACGTACAATAAACTAGTATATATATATATATATATATATATATATATATACACAAATCATCCTCACAAATATATTTATAACTCAATAATGCATTACCATAACATTATATTCAACAATACCATCACCATTGTTACTTAGAGTATGCGTCTTTGCCACTTGACACATATATGC
37	mSq_84	PV103194	ATTTTTAATTTTCCATCCATAGGTTACATAACACAATTCATATATATATATATATATATATATATATATAAGGTCCTCTTTATAGTTCTTACTTCACAAGCGATTAGTTTAAAATCTCCATAACACCTCAATATATGTATTTAGCTCAACATATCACATAAGGAATTCAATAGACAATTCCATGCAATATAATTAAAAAATCAACAACCAGAAGATCATGAACACCTTCAC
38	mSq_87	PV103195	GCAACATGGGATCAATGCATGTCGATAATAAAATCAAGATATATATATATATATATATATATATATATATAATGGTATCATGATAAGAATACTTATACATAATCCTCATATAATCATGGAGAAATATATCAAGTGCCACAACTAGTGCCCCAAACCACTATCATGTCTTGGATCATCACAATTATATCAATAGTCAAGGGTACAAAC
39	mSq_91	PV103196	GTATTATGGATACTAGCAAAAAGGTACCCAGTAGGAATCATAGGCCGATTATGCAAGAAAGGTAAAAATAATACGAAAAAGAGGAATAAAACCTAACCTAAATAAGAGTATGATGAGAATATATATATATATATATATATATATATATATAGCAACAAAAGAATAGTAACCAAAATAGGCTAAACTAGCTCAGTGATCTACAC
40	mSq_93	PV103197	GTAATAACTAAGGATCCCTATGACTTGCATCACAAAGTTAGTACACAATATATATATATATATATATATATATATATAAGAGCAGATAAAGATAGCAAGTGCAATCAATGATGCAATGCAATGAGATGTATGTATGCAATGATGTCGCAGACTACGTATGAGGTGAAATCACGACTGTCGCAGAGTCGGTGTACAC
41	mSq_51	PV103198	ACCTTTACACCTCCCCGAGTATATAGCCAGAAATTGAGCTCAAATCGAGGCTTAGATCAATGGAAAATAACACAAAAACTAAATAACATTTCTTATCAGAAAACTTATGTTTCCAATAGTTTCTTTATCAAGTTTCTCTAAAGTATAGTAAAATCAGCAGAATTGAACTATACGACAATGTTAAGCTTCGAAAATCGTTCAACTTAGACAAAGATTTCACTAAATTCTGATAAGAAATGGCTGAGTTATAATATTTTAAAAATCTTGATAAGATTCAGGTATATAATCAGAAGAATAGAAAAGTTTACTTAAAAAAGGATGCCTAAGCCGATCTCCAATGCTCCCACGACGTTCCTCTTGAAATTCTAAGCAATTTATCCTTTTGAATTAGTAAAATCA…
